# Supplementary material for: Free-living bacterial communities associated with tubeworm (Ridgeia piscesae) aggregations in contrasting diffuse flow hydrothermal vent habitats at the Main Endeavour Field, Juan de Fuca Ridge
Source: Microbiologyopen. 2013 Feb 9;2(2):259–75. doi: 10.1002/mbo3.70 (PMC3633350; doi:10.1002/mbo3.70)
Supplement: Supplementary file 1 [file mbo30002-0259-SD1.xlsx]

## Sheet: Table 3
Table A. 454 tag sequencing summary.
Sample ID	Total reads	Quality controla	Uniqueb	OTUs
HF8SMb	37226	28693	4010	1192
LF8SMb	38546	28301	4224	1235
HF8GH1b	55230	42024	4562	1253
LF8GH1b	24732	17864	3521	1600
HF8GH2b	3795	2130	917	476
LF8GH2b	4953	2923	1056	518
HF8CBb	10364	7883	1105	364
LF8CBb	12549	10201	1091	412
aSee the Experimental Procedures (section 4.4) for the description of the quality filters.
bNumber of sequences after removing identical sequences.
