# Supplementary material for: Free-living bacterial communities associated with tubeworm (Ridgeia piscesae) aggregations in contrasting diffuse flow hydrothermal vent habitats at the Main Endeavour Field, Juan de Fuca Ridge
Source: Microbiologyopen. 2013 Feb 9;2(2):259–75. doi: 10.1002/mbo3.70 (PMC3633350; doi:10.1002/mbo3.70)
Supplement: Supplementary file 2 [file mbo30002-0259-SD2.xlsx]

## Sheet: Sheet1
Table B. Occurrence of the gammaproteobacterial genera within the eight sequence libraries. The genera in bold represented more than 1% of the total number of sequences.
Genus	HF8SMb	HF8GH1b	HF8GH2b	HF8CBb	LF8SMb	LF8GH1b	LF8GH2b	LF8CBb
Alkanindiges						x
Aquimonas		x			x	x		x
Aquisalimonas						x
Azorhizophilus			x
Bermanella						x		x
Caedibacter						x
Carnimonas						x	x
Chromatium	x	x			x	x
Cobetia							x
Cycloclasticus		x	x		x	x		x
Dasania	x				x	x	x	x
Ectothiorhodosinus	x	x	x		x	x	x	x
Endozoicomonas	x	x	x	x	x	x	x
Enhydrobacter						x
Escherichia/Shigella	x
Fangia					x	x	x
Granulosicoccus		x			x	x	x	x
Haliea								x
Halospina						x
Halovibrio					x
Hydrogenovibrio	x
Idiomarina						x
Kangiella					x	x	x
Leucothrix	x	x	x		x	x	x	x
Litoricola						x		x
Marinimicrobium						x
Methylobacter					x	x
Methylohalomonas		x				x		x
Methylomonas					x	x	x
Methylonatrum					x
Methylosarcina	x	x	x		x	x	x	x
Methylosoma						x		x
Methylosphaera					x		x
Modicisalibacter		x
Neptuniibacter	x					x	x
Neptunomonas						x	x	x
Nitrosococcus		x					x
Oceanobacter					x	x
Oleispira								x
Photobacterium						x
Piscirickettsia						x
Plesiomonas						x
Pseudomonas		x
Psychrobacter	x
Rhabdochromatium								x
Saccharophagus		x					x
Saccharospirillum		x			x	x
Sedimenticola		x				x
Simiduia								x
Solimonas			x
Spongiibacter						x	x	x
Spongiispira			x			x
Stenotrophomonas	x					x
Thermithiobacillus		x
Thioalkalibacter	x				x	x		x
Thioalkalispira		x			x	x	x
Thioflavicoccus						x
Thiohalocapsa						x
Thiohalophilus	x	x			x	x		x
Thiohalospira						x
Thiorhodospira						x	x
Zooshikella	x	x				x	x	x
