# Supplementary material for: Free-living bacterial communities associated with tubeworm (Ridgeia piscesae) aggregations in contrasting diffuse flow hydrothermal vent habitats at the Main Endeavour Field, Juan de Fuca Ridge
Source: Microbiologyopen. 2013 Feb 9;2(2):259–75. doi: 10.1002/mbo3.70 (PMC3633350; doi:10.1002/mbo3.70)
Supplement: Supplementary file 3 [file mbo30002-0259-SD3.xlsx]

## Sheet: Sheet1
Table C. Occurrence of the deltaproteobacterial genera within the eight sequence libraries. The genera in bold represented more than 1% of the total number of sequences.
Genus	HF8SMb	HF8GH1b	HF8GH2b	HF8CBb	LF8SMb	LF8GH1b	LF8GH2b	LF8CBb
Anaeromyxobacter		x				x
Archangium								x
Bacteriovorax	x	x	x	x	x	x		x
Bdellovibrio						x
Byssovorax		x				x
Chondromyces		x
Desulfacinum	x
Desulfarculus		x				x	x
Desulfatiferula	x	x	x		x	x		x
Desulfatirhabdium					x	x
Desulfobacca	x				x	x
Desulfobacterium					x		x	x
Desulfobacula								x
Desulfobotulus			x			x		x
Desulfobulbus	x	x	x	x	x	x	x	x
Desulfocapsa	x	x	x	x	x	x	x	x
Desulfocella				x
Desulfococcus						x
Desulfocurvus	x					x
Desulfofustis	x	x			x	x
Desulfoglaeba	x					x
Desulfoluna	x	x	x	x	x	x	x
Desulfomonile		x				x
Desulfonatronovibrio			x
Desulfonema	x		x	x	x	x	x
Desulfopila	x		x		x	x
Desulforegula		x				x		x
Desulforhabdus	x	x		x		x	x
Desulforhopalus	x			x	x	x		x
Desulfospira	x					x
Desulfotalea				x	x	x		x
Desulfovibrio		x
Desulfovirga	x					x	x
Desulfurivibrio							x
Desulfuromonas	x	x	x		x
Desulfuromusa	x	x	x	x	x	x	x	x
Enhygromyxa		x
Geopsychrobacter	x	x	x	x	x	x	x	x
Hippea	x					x	x	x
Hyalangium	x
Kofleria	x				x	x
Lawsonia	x	x				x
Malonomonas	x		x			x		x
Melittangium	x	x	x	x	x	x	x
Nannocystis		x
Peredibacter		x
Phaselicystis						x
Plesiocystis			x		x	x	x	x
Pyxidicoccus	x		x				x
Smithella		x				x		x
Sorangium	x	x			x	x
Syntrophorhabdus					x	x
