# Supplementary material for: Free-living bacterial communities associated with tubeworm (Ridgeia piscesae) aggregations in contrasting diffuse flow hydrothermal vent habitats at the Main Endeavour Field, Juan de Fuca Ridge
Source: Microbiologyopen. 2013 Feb 9;2(2):259–75. doi: 10.1002/mbo3.70 (PMC3633350; doi:10.1002/mbo3.70)
Supplement: Supplementary file 4 [file mbo30002-0259-SD4.xlsx]

## Sheet: Sheet1
Table D. Occurrence of the alphaproteobacterial genera within the eight sequence libraries.
Genus	HF8SMb	HF8GH1b	HF8GH2b	HF8CBb	LF8SMb	LF8GH1b	LF8GH2b	LF8CBb
Afifella		x	x		x	x
Afipia						x
Ahrensia					x	x		x
Albimonas	x
Amaricoccus								x
Amorphus								x
Anderseniella						x		x
Angulomicrobium						x
Bradyrhizobium	x
Caenispirillum						x
Catellibacterium								x
Cohaesibacter							x
Croceicoccus					x			x
Cucumibacter		x			x	x
Devosia								x
Filomicrobium	x	x		x		x		x
Hellea		x				x	x
Henriciella			x
Hirschia		x			x	x
Hoeflea						x
Hyphomicrobium		x			x	x
Jannaschia		x
Kordiimonas						x		x
Leisingera						x		x
Loktanella						x
Lutimaribacter						x
Maritalea					x	x	x	x
Methylocapsa	x					x
Methylocystis								x
Methylorhabdus						x
Neoasaia			x
Nereida			x			x		x
Oceanibaculum								x
Oceanibulbus						x
Oceanicola	x
Octadecabacter		x	x			x		x
Orientia						x
Pannonibacter						x
Paracoccus					x
Parvibaculum		x				x	x
Pelagibius					x	x
Pelagicola								x
Ponticoccus						x
Porphyrobacter					x
Prosthecomicrobium						x
Rhodopila	x	x				x
Rhodoplanes							x
Rhodospira						x
Robiginitomaculum			x			x
Roseomonas				x
Rubellimicrobium					x
Sandaracinobacter								x
Sandarakinorhabdus						x
Shimia		x				x		x
Sinorhizobium						x		x
Sphingopyxis								x
Sphingosinicella								x
Starkeya		x
Sulfitobacter	x					x
Terasakiella						x
Thalassobacter								x
Thalassobius						x		x
Thalassospira						x
Tistrella								x
Zhangella		x			x	x	x	x
