# Supplementary material for: Free-living bacterial communities associated with tubeworm (Ridgeia piscesae) aggregations in contrasting diffuse flow hydrothermal vent habitats at the Main Endeavour Field, Juan de Fuca Ridge
Source: Microbiologyopen. 2013 Feb 9;2(2):259–75. doi: 10.1002/mbo3.70 (PMC3633350; doi:10.1002/mbo3.70)
Supplement: Supplementary file 5 [file mbo30002-0259-SD5.xlsx]

## Sheet: Sheet1
Table E. Occurrence of the betaproteobacterial genera within the eight sequence libraries.
Genus	HF8SMb	HF8GH1b	HF8GH2b	HF8CBb	LF8SMb	LF8GH1b	LF8GH2b	LF8CBb
Brachymonas								x
Leptothrix					x
Methylibium	x
Methylotenera	x	x			x	x
Oxalicibacterium					x
Rubrivivax					x
Sutterella		x
Thermothrix	x
Variovorax	x
